# Supplementary material for: Synthesis, Characterization, and Environmental Applications of Novel Per-Fluorinated Organic Polymers with Azo- and Azomethine-Based Linkers via Nucleophilic Aromatic Substitution
Source: Polymers (Basel). 2023 Oct 23;15(20):4191. doi: 10.3390/polym15204191 (PMC10610692; doi:10.3390/polym15204191)
Supplement: Supplementary file 1 [file polymers-15-04191-s001.zip]

Archive with 1 entries (1 files):
- polymers-2651385-supplementary.pdf
